# Supplementary material for: Two New Chromone Derivatives from a Marine Algicolous Fungus Aspergillus versicolor GXIMD 02518 and Their Osteoclastogenesis Inhibitory Activity
Source: Mar Drugs. 2025 Nov 7;23(11):429. doi: 10.3390/md23110429 (PMC12653716; doi:10.3390/md23110429)
Supplement: Supplementary file 1 [file marinedrugs-23-00429-s001.zip]

Archive with 1 entries (1 files):
- marinedrugs-3949929-supplementary.pdf
